# Supplementary material for: Design and Fabrication of a Fast Response Resistive-Type Humidity Sensor Using Polypyrrole (Ppy) Polymer Thin Film Structures
Source: Polymers (Basel). 2021 Sep 7;13(18):3019. doi: 10.3390/polym13183019 (PMC8468344; doi:10.3390/polym13183019)
Supplement: Supplementary file 1 [file polymers-13-03019-s001.zip]

Archive with 1 entries (1 files):
- polymers-1321120-sup.pdf
